# Supplementary material for: Menstrual health interventions, schooling, and mental health problems among Ugandan students (MENISCUS): study protocol for a school-based cluster-randomised trial
Source: Trials. 2022 Sep 7;23:759. doi: 10.1186/s13063-022-06672-4 (PMC9449307; doi:10.1186/s13063-022-06672-4)
Supplement: Supplementary file 2 — Additional file 2. [file 13063_2022_6672_MOESM2_ESM.zip]

Archive with 25 entries (25 files):
- AN0505~1R1.PDF
- AN0D31~1R1.PDF
- AN2263~1R1.PDF
- AN2CB6~1R1.PDF
- AN35CD~1R1.PDF
- AN556A~1R1.PDF
- AN607D~1R1.PDF
- AN7C76~1R1.PDF
- AN8340~1R1.PDF
- AN959A~1R1.PDF
- ANA15F~1R1.PDF
- ANA2F0~1R1.PDF
- ANACA8~1R1.PDF
- ANB1B0~1R1.PDF
- AND41E~1R1.PDF
- ANNEX2~1R1.PDF
- ANNEX2~2R1.PDF
- ANNEX3~1R1.PDF
- ANNEX3~2R1.PDF
- ANNEX3~3R1.PDF
- ANNEX3~4R1.PDF
- ANNEX4~1R1.PDF
- ANNEX4~2R1.PDF
- ANNEX4~3R1.PDF
- ANNEX4~4R1.PDF
